# Supplementary material for: Identification and characterization of extrachromosomal circular DNA in alcohol induced osteonecrosis of femoral head
Source: Front Genet. 2022 Sep 30;13:918379. doi: 10.3389/fgene.2022.918379 (PMC9561878; doi:10.3389/fgene.2022.918379)
Supplement: Supplementary file 1 [file DataSheet1.ZIP]

Archive with 5 entries (5 files):
- SUP-F1.jpg
- SUP-F2.jpg
- Sup-F3.jpg
- SUP-F4.jpg
- Table S1 The primers of eccDNA.docx
